# Supplementary material for: In vivo visualization of age-related differences in the locus coeruleus
Source: Neurobiol Aging. 2019 Feb;74:101–11. doi: 10.1016/j.neurobiolaging.2018.10.014 (PMC6338679; doi:10.1016/j.neurobiolaging.2018.10.014)
Supplement: Liu_LC_CamCAN_MNI [file mmc2.zip]

Archive with 1 entries (1 files):
- Liu_LC_CamCAN_MNI.nii
